# Supplementary material for: The Prostate Cancer Therapy Enzalutamide Compared with Abiraterone Acetate/Prednisone Impacts Motivation for Exploration, Spatial Learning and Alters Dopaminergic Transmission in Aged Castrated Mice
Source: Cancers (Basel). 2021 Jul 14;13(14):3518. doi: 10.3390/cancers13143518 (PMC8304001; doi:10.3390/cancers13143518)
Supplement: Supplementary file 1 [file cancers-13-03518-s001.zip]

Archive with 1 entries (1 files):
- cancers-1189828-supplementary.pdf
